# Supplementary material for: Vitamin C derivative/AA2P promotes erythroid differentiation by upregulating CA1
Source: Life Med. 2023 Nov 13;2(5):lnad043. doi: 10.1093/lifemedi/lnad043 (PMC11749482; doi:10.1093/lifemedi/lnad043)
Supplement: lnad043_suppl_Supplementary_Tables_S1 [file lnad043_suppl_Supplementary_Tables_S1.xlsx]

## Sheet: overall
Table S1. DEGs of each subset of cells in scRNA-seq data
	p_val	avg_logFC	pct.1	pct.2	p_val_adj
CPA3	0	-0.319987	0.785	0.155	0
HPGDS	0	-0.324404	0.815	0.177	0
MPO	0	-0.352452	0.775	0.09	0
VIM	0	-0.460727	0.89	0.162	0
FOS	1.03035e-303	-0.300662	0.946	0.314	2.06071e-300
TPSAB1	5.91309e-216	-0.686145	0.785	0.198	1.18262e-212
TPSB2	4.28331e-205	-0.597086	0.763	0.178	8.56661e-202
LGALS1	1.2757e-136	-0.502389	0.744	0.191	2.5514e-133
NPM1	3.5846e-57	-0.26427	0.938	0.884	7.16921e-54
S100A4	7.43557e-54	-0.315879	0.912	0.841	1.48711e-50
ANXA1	3.25764e-38	-0.290034	0.635	0.149	6.51529e-35
CA1	2.88456e-34	0.56822	0.479	0.142	5.76913e-31
SH3BGRL3	2.17976e-23	-0.295247	0.707	0.476	4.35952e-20
ACTG1	1.52934e-20	-0.401538	0.75	0.517	3.05868e-17
CD63	2.4454e-20	-0.349261	0.879	0.639	4.89081e-17
PLCG2	2.1485e-18	0.667138	0.878	0.57	4.297e-15
TMSB10	2.66027e-17	-0.304674	0.722	0.467	5.32055e-14
APOE	6.24258e-17	-0.370986	0.876	0.474	1.24852e-13
LAPTM5	3.34239e-06	-0.314836	0.813	0.519	0.00668478
SRGN	0.000318453	-0.273188	0.789	0.412	0.636905
SERPINB1	0.00134001	-0.315195	0.732	0.422	1
ID2	0.0122357	-0.257643	0.874	0.588	1

## Sheet: BFU_E
	p_val	avg_logFC	pct.1	pct.2	p_val_adj
PTGDS	8.08642e-17	0.432963	0.732	0.062	1.61728e-13
KRT1	1.41768e-07	0.281807	1	0.349	0.000283537
CCNB2	5.28586e-07	-0.331099	0.366	0.203	0.00105717
FNDC3B	8.39465e-07	0.276288	0.927	0.324	0.00167893
ELANE	2.27325e-06	0.333969	0.78	0.154	0.0045465
TOP2A	2.64237e-06	-0.614287	0.39	0.257	0.00528475
ARL4C	3.53539e-06	0.275459	0.756	0.257	0.00707078
MS4A3	1.12335e-05	0.346515	0.732	0.141	0.0224669
KPNA2	0.000272517	-0.435847	0.488	0.44	0.545033
CEBPA	0.00101292	0.271076	0.659	0.361	1
PLK1	0.00132445	-0.266226	0.439	0.141	1
RAB32	0.00136044	0.326396	0.976	0.78	1
HLA-DRB5	0.0014479	-0.321581	0.537	0.386	1
CD52	0.00172152	-0.273367	0.512	0.552	1
CFD	0.00251478	0.460621	0.829	0.357	1
HSPA8	0.00348867	-0.312979	1	0.946	1
CDC20	0.00379656	-0.25843	0.732	0.166	1
ALDH1A1	0.00394156	-0.326501	0.561	0.515	1
CYBA	0.00400948	0.289651	1	0.971	1
CKS2	0.00590567	-0.422603	0.659	0.548	1
AZU1	0.0119344	0.370802	0.707	0.203	1
FSCN1	0.0185776	-0.308446	0.732	0.548	1
HIST1H4C	0.0208985	-0.335291	0.976	0.967	1
UBE2S	0.023466	-0.348699	1	0.519	1
MKI67	0.0235517	-0.36399	0.512	0.232	1
MPO	0.0251633	0.584576	0.805	0.423	1
PALM2-AKAP2	0.0317546	-0.272828	0.683	0.602	1
CST3	0.0415039	-0.379234	1	0.851	1
NUSAP1	0.0438332	-0.323984	0.537	0.253	1

## Sheet: CFU_E
	p_val	avg_logFC	pct.1	pct.2	p_val_adj
CALB1	1.74e-155	-0.261567	0.962	0.28	3.47e-152
TPSB2	5.02e-85	-0.325197	0.949	0.34	1e-81
TPSAB1	4.63e-44	-0.295575	0.919	0.4	9.26e-41
CA1	5.49e-34	0.399436	0.412	0.071	1.1e-30
HBG1	1.96e-07	-0.371929	1	0.998	0.000391266
HBA1	0.00191486	-0.330982	0.998	0.993	1
HBA2	0.0404992	-0.270532	1	0.995	1

## Sheet: Pro_E
	p_val	avg_logFC	pct.1	pct.2	p_val_adj
SLC25A37	1.28328e-24	-0.391053	1	0.998	2.56655e-21
HBD	3.46816e-15	-0.489005	0.994	0.553	6.93631e-12
SLC4A1	5.52006e-14	-0.350565	0.983	0.947	1.10401e-10
ARL6IP1	1.68299e-12	0.264659	0.987	0.869	3.36597e-09
CKS2	6.85692e-11	0.251606	0.996	0.888	1.37138e-07
HBG1	1.84135e-10	-0.405361	0.998	0.998	3.6827e-07
NEAT1	2.2333e-10	-0.346686	0.998	0.998	4.4666e-07
CITED2	6.80973e-09	-0.291471	0.994	0.959	1.36195e-05
HBA1	5.42061e-05	-0.376558	1	0.998	0.108412
APOE	0.000908745	-0.257547	1	0.951	1
HBA2	0.00254238	-0.387188	1	0.998	1
CA1	0.004906	0.364384	0.468	0.112	1

## Sheet: Early_baso
	p_val	avg_logFC	pct.1	pct.2	p_val_adj
SLC4A1	1.51252e-42	-0.482325	0.959	0.994	3.02504e-39
HBA1	1.28902e-38	-0.555594	1	1	2.57803e-35
HBA2	4.37037e-36	-0.612695	1	1	8.74074e-33
HEMGN	1.1992e-25	-0.405785	0.916	0.965	2.39841e-22
HBG1	4.42195e-23	-0.423844	1	1	8.8439e-20
MIF	4.44406e-18	0.333399	0.914	0.68	8.88813e-15
HBD	7.74367e-15	-0.672558	0.998	0.506	1.54873e-11
HBM	3.24651e-11	-0.401231	0.899	0.837	6.49302e-08
FAM178B	7.2552e-11	0.262274	0.945	0.843	1.45104e-07
ENG	1.76005e-10	0.277148	0.849	0.524	3.5201e-07
ZFP36L2	4.03412e-10	0.318266	0.966	0.934	8.06824e-07
SLC16A9	1.4915e-08	0.26356	0.767	0.355	2.98301e-05
SAT1	9.95613e-08	0.288681	0.978	0.91	0.000199123
PIF1	3.71602e-07	0.259786	0.633	0.123	0.000743205
CA1	3.37862e-05	0.438791	0.463	0.18	0.0675724
HMGCS1	0.000111526	0.269935	0.779	0.477	0.223052
GABPB1-AS1	0.000136173	0.393161	0.978	0.572	0.272346
HIST1H1D	0.0017977	-0.31318	0.947	0.8	1
MALAT1	0.00200413	0.610026	0.981	0.995	1
PLCG2	0.00628522	1.31064	0.906	0.747	1

## Sheet: Late_baso
	p_val	avg_logFC	pct.1	pct.2	p_val_adj
HBZ	1.13806e-242	-0.286001	0.824	0.111	2.27611e-239
HBD	1.03605e-64	-0.487663	0.995	0.495	2.07209e-61
CA1	3.42564e-05	0.56822	0.518	0.203	0.0685129
HBB	0.000514157	-0.275502	1	1	1

## Sheet: Poly_E
	p_val	avg_logFC	pct.1	pct.2	p_val_adj
CA1	3.27573e-10	0.421828	0.473	0.199	6.55147e-07
HBD	1.1507e-07	-0.253369	0.968	0.544	0.00023014
SAT1	1.30222e-07	0.290727	0.893	0.566	0.000260444
PLCG2	0.00471382	1.06644	0.837	0.491	1

## Sheet: Ortho_E
	p_val	avg_logFC	pct.1	pct.2	p_val_adj
HBE1	1.1633e-22	-0.613494	0.633	0.042	2.3266e-19
CR1L	0.0453336	0.255454	0.557	0.278	1
