# Supplementary material for: Vitamin C derivative/AA2P promotes erythroid differentiation by upregulating CA1
Source: Life Med. 2023 Nov 13;2(5):lnad043. doi: 10.1093/lifemedi/lnad043 (PMC11749482; doi:10.1093/lifemedi/lnad043)
Supplement: lnad043_suppl_Supplementary_Tables_S2 [file lnad043_suppl_Supplementary_Tables_S2.xlsx]

## Sheet: TableS2
qRT-PCR primers	Sequences
CA1-F	AAACGAGCCCCATTCACAAAT
CA1-R	GGGGACAGCGTTATCACCTTC
ACTB-F	CATGTACGTTGCTATCCAGGC
ACTB-R	CTCCTTAATGTCACGCACGAT
ALAS2-F	CTACCCAAGGACCAAACTGTTC
ALAS2-R	TGCCTTCTGCACAATCTTGCT
GATA1-F	CCAGACGACCACCACGACA
GATA1-R	TCCTTCGGCTGCTCCTGTG
HBB-F	AGGAGAAGTCTGCCGTTACTG
HBB-R	CCGAGCACTTTCTTGCCATGA
HBG-F	TTCACAGAGGAGGACAAGGCTAC
HBG-R	GCAGAGGCAGAGGACAGGTT
KLF1-F	CCCCTCGAGGCCACAGCCGAGACCGCC
KLF1-R	CCCGCGGCCGCTCAAAGGTGGCGCTTCATGTG
APOC1-F	GATCGTCTTGGAAGGCCCAG
APOC1-R	AAACCACTCCCGCATCTTGG
C21orf58-F	AAGCTCGACCGCCAGAAAC
C21orf58-R	AAAGCGGCTGTTAGTCACTGG
QmiR-RT-F	GCGAGCACAGAATTAATACGACTCACTATAGGTTTTTTTTTTTTTTTTTTVN
QmiR-R	GCGAGCACAGAATTAATACGAC
hsa-miR-144-3p-qF	TACAGTATAGATGATGTACT
hsa-miR-451a-qF	AAACCGTTACCATTACTGAGTT
U6-F	CGCTTCGGCAGCACATATACTA
U6-R	CGCTTCACGAATTTGCGTGTCA
shRNA for CA1	Sequence
human-shCA1#1	GGGCAGTACAAATGAGCATGG
human-shRandom	CAACAAGATGAAGAGCACCAA
